# Supplementary material for: Spontaneous and Perturbational Complexity in Cortical Cultures
Source: Brain Sci. 2021 Nov 1;11(11):1453. doi: 10.3390/brainsci11111453 (PMC8615728; doi:10.3390/brainsci11111453)
Supplement: Supplementary file 1 [file brainsci-11-01453-s001.zip]

Archive with 1 entries (1 files):
- brainsci-1421525-supplementary.pdf
